# Supplementary material for: On the recognition of the long neglected Vitisadenoclada Hand.-Mazz. (Vitaceae) from southern China
Source: PhytoKeys. 2021 Jun 17;179:29–33. doi: 10.3897/phytokeys.179.65519 (PMC8225591; doi:10.3897/phytokeys.179.65519)
Supplement: XML Treatment for Vitis adenoclada [file phytokeys.179.65519-treatment1.xml]

<!DOCTYPE tp:taxon-treatment
  PUBLIC "-//TaxonX//DTD Taxonomic Treatment Publishing DTD v0 20100105//EN" "tax-treatment-NSO.dtd">
<tp:taxon-treatment xmlns:tp="http://www.plazi.org/taxpub"><tp:treatment-meta><kwd-group><label>Taxon classification</label><kwd><named-content xmlns:xlink="http://www.w3.org/1999/xlink" content-type="kingdom">Plantae</named-content></kwd><kwd><named-content xmlns:xlink="http://www.w3.org/1999/xlink" content-type="order">Vitales</named-content></kwd><kwd><named-content xmlns:xlink="http://www.w3.org/1999/xlink" content-type="family">Vitaceae</named-content></kwd></kwd-group><mixed-citation publication-type="journal"><person-group><name><surname>Wen</surname><given-names>Jun</given-names></name><name><surname>Ma</surname><given-names>Zhi-Yao</given-names></name></person-group><article-title>On the recognition of the long neglected <italic><tp:taxon-name><tp:taxon-name-part taxon-name-part-type="genus" reg="Vitis">Vitis</tp:taxon-name-part> <tp:taxon-name-part taxon-name-part-type="species" reg="adenoclada">adenoclada</tp:taxon-name-part></tp:taxon-name></italic> Hand.-Mazz. (<tp:taxon-name><tp:taxon-name-part taxon-name-part-type="family">Vitaceae</tp:taxon-name-part></tp:taxon-name>) from southern China</article-title><source>PhytoKeys</source><day>17</day><month>6</month><year>2021</year><volume>179</volume><fpage>29</fpage><lpage>33</lpage><pub-id pub-id-type="doi">10.3897/phytokeys.179.65519</pub-id></mixed-citation></tp:treatment-meta><tp:nomenclature><tp:taxon-name><object-id xmlns:xlink="http://www.w3.org/1999/xlink" content-type="arpha" xlink:type="simple">0DFEF407-B2FD-534C-827C-515971B18CD9</object-id>
            <tp:taxon-name-part taxon-name-part-type="genus" reg="Vitis">Vitis</tp:taxon-name-part>
            <tp:taxon-name-part taxon-name-part-type="species" reg="adenoclada">adenoclada</tp:taxon-name-part>
          </tp:taxon-name><tp:taxon-authority>Hand.-Mazz., Anz. Akad. Wiss. Wien, Math.-Naturwiss. Kl. 62: 145. 1925.</tp:taxon-authority><xref ref-type="fig" rid="F1">Figures 1</xref><xref ref-type="fig" rid="F2">, 2</xref><tp:nomenclature-citation-list><tp:nomenclature-citation><tp:taxon-name>
                <tp:taxon-name-part taxon-name-part-type="genus" reg="Vitis">Vitis</tp:taxon-name-part> <tp:taxon-name-part taxon-name-part-type="species" reg="adenoclada">adenoclada</tp:taxon-name-part></tp:taxon-name><comment>Hand.-Mazz., Anz. Akad. Wiss. Wien, Math.-Naturwiss. Kl. 62: 145. 1925. Type: China. Hunan: Xinhua Xian, near mine at Hsikwangschan (Xikuangshan), Hsinhwa (Xinhua), 600 m, 13 May 1918, in fl., <italic>H. Handel-Mazzetti 11819</italic> (holotype: WU, WU0029734; isotype: K, K000574937).</comment></tp:nomenclature-citation></tp:nomenclature-citation-list></tp:nomenclature><tp:treatment-sec sec-type="description" id="SECID0EMGAC"><title>Description.</title><p>Robust high climber 3–12 m, polygamo-dioecious. Young branches with arachnoid tomentum and red purple glandular hairs, glandular hairs hardened at maturity; tendrils bifurcate to sometimes trifurcate, stout. Leaves simple; stipules brown, narrowly triangular to ovate-triangular, 3.5–5 × 2–2.5 mm, membranaceous, entire; petiole 3–7 cm, arachnoid tomentose; blade oval, 7–16 × 5–12 cm, abaxially densely tomentose, adaxially pubescent, veins 7–10 pairs, base cordate to subcordate, notch obtuse, margin serrate with 20–35 teeth on each side, notch area entire, teeth fine and short, apex acute to acuminate. Inflorescence a thyrse, leaf-opposed, 7–18 cm, paniculate in shape, usually subtended by an unbranched tendril at the base; peduncle 2–7 cm, arachnoid tomentose. Pedicel 1–3 mm, pubescent. Calyx 0.1–0.2 × 0.2–0.3 mm. Petals calyptrate, 1.5–1.8 × 0.4–0.5 mm. Stamens 2–3 mm; anthers 0.6–0.7 mm. Ovary oval; style short. Fruits purple-black, globose, 9–12 mm in diam. Seeds obovoid, chalaza rounded, ventral infolds furrowed upward 1/3–1/4 from base.</p><fig id="F1" position="float" orientation="portrait"><object-id xmlns:xlink="http://www.w3.org/1999/xlink" content-type="doi" xlink:type="simple">10.3897/phytokeys..65519.figure1</object-id><object-id xmlns:xlink="http://www.w3.org/1999/xlink" content-type="arpha" xlink:type="simple">353B0B9F-8C10-540F-88A4-E22BC0EAB06B</object-id><label>Figure 1.</label><caption><p>General morphology of <italic><tp:taxon-name><tp:taxon-name-part taxon-name-part-type="genus" reg="Vitis">Vitis</tp:taxon-name-part> <tp:taxon-name-part taxon-name-part-type="species" reg="adenoclada">adenoclada</tp:taxon-name-part></tp:taxon-name></italic>, especially showing the highly tomentose leaves and the inflorescences subtended by an unbranched tendril (<italic>J. Wen 11560</italic>, US).</p></caption><graphic xmlns:xlink="http://www.w3.org/1999/xlink" xlink:href="phytokeys-179-029-g001.jpg" position="float" orientation="portrait" xlink:type="simple" id="oo_556498.jpg"><uri content-type="original_file" xlink:type="simple">https://binary.pensoft.net/fig/556498</uri></graphic></fig></tp:treatment-sec><tp:treatment-sec sec-type="phenology" id="SECID0ELHAC"><title>Phenology.</title><p>Fl. May-Jul; fr. Jul-Oct.</p></tp:treatment-sec><tp:treatment-sec sec-type="distribution" id="SECID0EQHAC"><title>Distribution and ecology.</title><p>In Guangdong, Guangxi, Guizhou, Hunan and Zhejiang provinces of China. 500–1015 m. Edge of forests, forests, often in limestone areas.</p></tp:treatment-sec><tp:treatment-sec sec-type="material" id="SECID0EVHAC"><title>Additional specimens examined.</title><p>China. <bold>Guangdong</bold>: Huaiji Xian, 31 Oct 1958, <italic>Y.G. Liu 02809</italic> (IBSC). <bold>Guangxi</bold>: Jingxiu Xian, Dayaoshan, 16 km, 1015 m, 8 May 2010, floral buds, <italic>J. Wen 11560</italic> (US), <italic>J. Wen 11577</italic> (US). <bold>Guizhou</bold>: Jun 6, 1987, <italic>BJFC Graduate Students 434</italic> (BJFC00010633, BJFC00010634). <bold>Hunan</bold>: Hongjiang Xian, Xuefengshan, 500 m, 12 May 2014, <italic>X.Q. Liu 114</italic> (CCAU), <italic>X.Q. Liu 115</italic> (CCAU); Xinning Xian, Zhiyunshan, 13 Sep 1984, 900 m, <italic>Zhiyunshan Exp. Team 476</italic> (PE). <bold>Zhejiang</bold>: Nishui, 28 Jul 1959, fr, <italic>S.Y. Zhang 6061</italic> (KUN, PE).</p></tp:treatment-sec><tp:treatment-sec sec-type="notes" id="SECID0EVIAC"><title>Notes.</title><p><italic><tp:taxon-name><tp:taxon-name-part taxon-name-part-type="genus" reg="Vitis">Vitis</tp:taxon-name-part> <tp:taxon-name-part taxon-name-part-type="species" reg="adenoclada">adenoclada</tp:taxon-name-part></tp:taxon-name></italic> is morphologically similar to <italic><tp:taxon-name><tp:taxon-name-part taxon-name-part-type="genus" reg="Vitis">V.</tp:taxon-name-part> <tp:taxon-name-part taxon-name-part-type="species" reg="heyneana">heyneana</tp:taxon-name-part></tp:taxon-name></italic> Roem. &amp; Schult, with both having arachnoid tomentose abaxial leaves. It can be easily distinguished from the latter by its red-purple glandular hairs on the young branches (vs. glandular hairs absent on young branches in <italic><tp:taxon-name><tp:taxon-name-part taxon-name-part-type="genus" reg="Vitis">V.</tp:taxon-name-part> <tp:taxon-name-part taxon-name-part-type="species" reg="heyneana">heyneana</tp:taxon-name-part></tp:taxon-name></italic>) and inflorescences usually subtended by a tendril at the base (vs. only occasionally with a tendril in <italic><tp:taxon-name><tp:taxon-name-part taxon-name-part-type="genus" reg="Vitis">V.</tp:taxon-name-part> <tp:taxon-name-part taxon-name-part-type="species" reg="heyneana">heyneana</tp:taxon-name-part></tp:taxon-name></italic>) (Figures <xref ref-type="fig" rid="F1">1</xref>, <xref ref-type="fig" rid="F2">2</xref>). <italic><tp:taxon-name><tp:taxon-name-part taxon-name-part-type="genus" reg="Vitis">Vitis</tp:taxon-name-part> <tp:taxon-name-part taxon-name-part-type="species" reg="adenoclada">adenoclada</tp:taxon-name-part></tp:taxon-name></italic> may be a species of hybrid origin, with the highly tomentose <italic><tp:taxon-name><tp:taxon-name-part taxon-name-part-type="genus" reg="Vitis">Vitis</tp:taxon-name-part> <tp:taxon-name-part taxon-name-part-type="species" reg="heyneana">heyneana</tp:taxon-name-part></tp:taxon-name></italic> as one of the parental species, and a glandular-hair bearing <italic><tp:taxon-name><tp:taxon-name-part taxon-name-part-type="genus" reg="Vitis">Vitis</tp:taxon-name-part></tp:taxon-name></italic> species, e.g., <italic><tp:taxon-name><tp:taxon-name-part taxon-name-part-type="genus" reg="Vitis">V.</tp:taxon-name-part> <tp:taxon-name-part taxon-name-part-type="species" reg="romanetii">romanetii</tp:taxon-name-part></tp:taxon-name></italic> Rom.Caill. or <italic><tp:taxon-name><tp:taxon-name-part taxon-name-part-type="genus" reg="Vitis">V.</tp:taxon-name-part> <tp:taxon-name-part taxon-name-part-type="species" reg="davidii">davidii</tp:taxon-name-part></tp:taxon-name></italic> (Rom.Caill.) Foëx as the other potential parental species. Both <italic><tp:taxon-name><tp:taxon-name-part taxon-name-part-type="genus" reg="Vitis">V.</tp:taxon-name-part> <tp:taxon-name-part taxon-name-part-type="species" reg="davidi">davidi</tp:taxon-name-part></tp:taxon-name></italic> and <italic><tp:taxon-name><tp:taxon-name-part taxon-name-part-type="genus" reg="Vitis">V.</tp:taxon-name-part> <tp:taxon-name-part taxon-name-part-type="species" reg="romanetii">romanetii</tp:taxon-name-part></tp:taxon-name></italic> share the unique glandular trichomes with <italic><tp:taxon-name><tp:taxon-name-part taxon-name-part-type="genus" reg="Vitis">V.</tp:taxon-name-part> <tp:taxon-name-part taxon-name-part-type="species" reg="adenoclada">adenoclada</tp:taxon-name-part></tp:taxon-name></italic> (see <xref ref-type="bibr" rid="B4">Ma et al. 2016</xref>), and <italic><tp:taxon-name><tp:taxon-name-part taxon-name-part-type="genus" reg="Vitis">V.</tp:taxon-name-part> <tp:taxon-name-part taxon-name-part-type="species" reg="davidii">davidii</tp:taxon-name-part></tp:taxon-name></italic> occurs in southern China in the same geographic area as <italic><tp:taxon-name><tp:taxon-name-part taxon-name-part-type="genus" reg="Vitis">V.</tp:taxon-name-part> <tp:taxon-name-part taxon-name-part-type="species" reg="adenoclada">adenoclada</tp:taxon-name-part></tp:taxon-name></italic>. We hence regard <italic><tp:taxon-name><tp:taxon-name-part taxon-name-part-type="genus" reg="Vitis">Vitis</tp:taxon-name-part> <tp:taxon-name-part taxon-name-part-type="species" reg="davidii">davidii</tp:taxon-name-part></tp:taxon-name></italic> as a more likely parental species than <italic><tp:taxon-name><tp:taxon-name-part taxon-name-part-type="genus" reg="Vitis">V.</tp:taxon-name-part> <tp:taxon-name-part taxon-name-part-type="species" reg="romanetii">romanetii</tp:taxon-name-part></tp:taxon-name></italic> due to their geographic distribution and the highly similar glandular trichome morphology. <xref ref-type="bibr" rid="B5">Ma et al. (2018</xref>, <xref ref-type="bibr" rid="B6">2020</xref>) also showed that <italic><tp:taxon-name><tp:taxon-name-part taxon-name-part-type="genus" reg="Vitis">Vitis</tp:taxon-name-part> <tp:taxon-name-part taxon-name-part-type="species" reg="adenoclada">adenoclada</tp:taxon-name-part></tp:taxon-name></italic> and <italic><tp:taxon-name><tp:taxon-name-part taxon-name-part-type="genus" reg="Vitis">V.</tp:taxon-name-part> <tp:taxon-name-part taxon-name-part-type="species" reg="davidii">davidii</tp:taxon-name-part></tp:taxon-name></italic> grouped in one clade in the nuclear phylogeny, consistent with our hypothesis.</p><fig id="F2" position="float" orientation="portrait"><object-id xmlns:xlink="http://www.w3.org/1999/xlink" content-type="doi" xlink:type="simple">10.3897/phytokeys..65519.figure2</object-id><object-id xmlns:xlink="http://www.w3.org/1999/xlink" content-type="arpha" xlink:type="simple">DB9B0E0E-F440-5DAB-BD6A-42D39E14670A</object-id><label>Figure 2.</label><caption><p>Characteristic glandular trichomes on young branches of <italic><tp:taxon-name><tp:taxon-name-part taxon-name-part-type="genus" reg="Vitis">Vitis</tp:taxon-name-part> <tp:taxon-name-part taxon-name-part-type="species" reg="adenoclada">adenoclada</tp:taxon-name-part></tp:taxon-name></italic><bold>A</bold><italic>X.Q. Liu 114</italic> (CCAU) <bold>B</bold><italic>X.-Q. Liu 115</italic> (CCAU) (photo credit: Z.Y. Ma).</p></caption><graphic xmlns:xlink="http://www.w3.org/1999/xlink" xlink:href="phytokeys-179-029-g002.jpg" position="float" orientation="portrait" xlink:type="simple" id="oo_556499.jpg"><uri content-type="original_file" xlink:type="simple">https://binary.pensoft.net/fig/556499</uri></graphic></fig></tp:treatment-sec><ref-list><ref id="B4"><mixed-citation xmlns:xlink="http://www.w3.org/1999/xlink" xlink:type="simple"><person-group><name name-style="western"><surname>Ma</surname><given-names>ZY</given-names></name><name name-style="western"><surname>Wen</surname><given-names>J</given-names></name><name name-style="western"><surname>Ickert‐Bond</surname><given-names>SM</given-names></name><name name-style="western"><surname>Chen</surname><given-names>LQ</given-names></name><name name-style="western"><surname>Liu</surname><given-names>XQ</given-names></name></person-group> (<year>2016</year>) Morphology, structure, and ontogeny of trichomes of the grape genus (<italic><tp:taxon-name><tp:taxon-name-part taxon-name-part-type="genus">Vitis</tp:taxon-name-part></tp:taxon-name></italic>, <tp:taxon-name><tp:taxon-name-part taxon-name-part-type="family">Vitaceae</tp:taxon-name-part></tp:taxon-name>). Frontiers of Plant Science 7: e704. <ext-link xlink:type="simple" ext-link-type="doi" xlink:href="10.3389/fpls.2016.00704">https://doi.org/10.3389/fpls.2016.00704</ext-link></mixed-citation></ref><ref id="B5"><mixed-citation xmlns:xlink="http://www.w3.org/1999/xlink" xlink:type="simple"><person-group><name name-style="western"><surname>Ma</surname><given-names>ZY</given-names></name><name name-style="western"><surname>Wen</surname><given-names>J</given-names></name><name name-style="western"><surname>Tian</surname><given-names>JP</given-names></name><name name-style="western"><surname>Jamal</surname><given-names>A</given-names></name><name name-style="western"><surname>Chen</surname><given-names>LQ</given-names></name><name name-style="western"><surname>Liu</surname><given-names>XQ</given-names></name></person-group> (<year>2018</year>) <article-title>Testing reticulate evolution of four <italic><tp:taxon-name><tp:taxon-name-part taxon-name-part-type="genus">Vitis</tp:taxon-name-part></tp:taxon-name></italic> species from East Asia using restriction‐site associated DNA sequencing.</article-title><source>Journal of Systematics and Evolution</source><volume>56</volume>(<issue>4</issue>): <fpage>331</fpage>–<lpage>339</lpage>. <ext-link xlink:type="simple" ext-link-type="doi" xlink:href="10.1111/jse.12444">https://doi.org/10.1111/jse.12444</ext-link></mixed-citation></ref><ref id="B6"><mixed-citation xmlns:xlink="http://www.w3.org/1999/xlink" xlink:type="simple"><person-group><name name-style="western"><surname>Ma</surname><given-names>ZY</given-names></name><name name-style="western"><surname>Wen</surname><given-names>J</given-names></name><name name-style="western"><surname>Tian</surname><given-names>JP</given-names></name><name name-style="western"><surname>Gui</surname><given-names>LL</given-names></name><name name-style="western"><surname>Liu</surname><given-names>XQ</given-names></name></person-group> (<year>2020</year>) Testing morphological trait evolution and assessing species delimitations in the grape genus using a phylogenomic framework. Molecular Phylogenetics and Evolution 148: e106809. <ext-link xlink:type="simple" ext-link-type="doi" xlink:href="10.1016/j.ympev.2020.106809">https://doi.org/10.1016/j.ympev.2020.106809</ext-link></mixed-citation></ref></ref-list></tp:taxon-treatment>
